# Supplementary material for: Elevated ubiquitination contributes to protective immunity against severe SARS‐CoV‐2 infection
Source: Clin Transl Med. 2022 Nov 29;12(12):e1103. doi: 10.1002/ctm2.1103 (PMC9708907; doi:10.1002/ctm2.1103)
Supplement: Supplementary file 4 — Supporting Information [file CTM2-12-0-s005.xlsx]

## Sheet: Sheet3
Number	Species	Sample type	Data type	Omics type	Number of patients or cells	Number of samples sequenced	Tissue	Race	Ethnicity	Literature sources
GSE162911	Homo sapiens	Autopsy	Normalization	Transcriptome	COVID-19 9 Control 3	376	Airway/Alveolar/Basal pore/Bronchi/ Connective/Lymphoid/Seromucinous glands/Vascular	White/ Black(AA)/ Other/not provided	Hispanic(Latino)/ Not Hispanic(Latino)/ not provided	PMID: 33655247
GSE147507	Homo sapiens	Autopsy	Count-TPM	Transcriptome	COVID-19 2 Control 2	4	Lung	NA	NA	PMID: 32416070
GSE184536	Homo sapiens	Cell	Count-TPM	Transcriptome	SARS-CoV-2 Infection 17 Mock 18	35	A549	NA	NA	PMID: 34523966
GSE182299	Homo sapiens	Autopsy	Normalization	Spatial transcriptome	COVID-19 1	120	Bladder/Heart/Kidney/Lung/ Lymph node/Pancreas/Spleen	NA	NA	PMID: 34506752
GSE157103	Homo sapiens	Patients	Normalization	Transcriptome	COVID-19 100 Control 26	126	PBMC	NA	White/Black/Asian/ Hispanic/Hispanic/ Other	PMID: 33096026
PXD017710	Homo sapiens	Cell	Normalization	Proteome	SARS-CoV-2 Infection 12	12	Caco-2	NA	NA	PMID: 32408336
TPM:Transcripts Per Million. PBMC:Peripheral Blood Mononuclear Cell. NA: Not Applicable.
