# Supplementary material for: Elevated ubiquitination contributes to protective immunity against severe SARS‐CoV‐2 infection
Source: Clin Transl Med. 2022 Nov 29;12(12):e1103. doi: 10.1002/ctm2.1103 (PMC9708907; doi:10.1002/ctm2.1103)
Supplement: Supplementary file 5 — Supporting Information [file CTM2-12-0-s006.xlsx]

## Sheet: Sheet1
A collection of genes associated with ubiquitination
ubiquitin type	gene
Ubiquitin-activating enzymes(E1s)	ATG7	NAE1	SAE1	UBA1	UBA2	UBA3	UBA5	UBA6	UBA7
Ubiquitin-conjugating enzymes(E2s)	ATG10	ATG3	BIRC6	TSG101	UBE2A	UBE2C	UBE2D1	UBE2D2	UBE2D3	UBE2E2	UBE2E3	UBE2G1	UBE2G2	UBE2H	UBE2I	UBE2J1	UBE2J2	UBE2NL	UBE2Q2	UBE2T
	UBE2U	UBE2W	UBE2Z	UFC1
Ubiquitin-protein ligases(E3)	ABTB2	AHI1	ANAPC13	ARMC4	ASB11	ASB12	ASB14	ASB15	ASB2	ASB3	ASB4	ASB6	ASB7	ASB9	BACH1	BACH2	BARD1	BRWD3	BTBD11	BTBD18
	BTBD19	BTBD2	BTBD8	BUB3	C17orf78	CBX4	CCIN	CDC20	CDRT1	CFAP251	CFAP57	CHD3	CHD4	COPA	COPB2	CORO1B	CORO7	CPNE1	CSTF1	CUL1
	CUL2	CUL4A	DCAF8	DCUN1D5	DDB2	DENND3	DMXL1	DNAI1	DNAI2	DPF2	DTX1	EED	EFCAB8	ELOB	ELOC	EML3	EML4	EML5	FAM53C	FBXL8
	FBXO32	FBXW10	GEMIN5	GNB1	GNB2	GNB3	GNB4	GNB5	GTF3C1	HECTD2	HECTD3	HECW1	HECW2	HERC1	HERC2	HERC6	ING1	ING5	IRF2BP1	ITCH
	KATNB1	KBTBD13	KBTBD4	KBTBD6	KBTBD7	KCTD17	KCTD21	KCTD3	KCTD5	KCTD6	KCTD9	KLHL10	KLHL11	KLHL17	KLHL2	KLHL22	KLHL23	KLHL26	KLHL30	KLHL33
	KLHL34	KLHL35	KLHL5	KLHL6	KLHL7	LLGL2	LOC102724159	MDM2	MED16	MED8	MIOS	MLST8	MPP7	NEDD1	NEDD4	NEDD4L	NEURL3	NOL10	NUP37	NUP43
	NUP62	NWD1	PAAF1	PAM	PELI2	PELI3	PHF1	PHF14	PHRF1	PIAS3	PLRG1	PPIL2	PPP2R2A	PPP2R2B	PPP2R2C	PRKN	PWP1	RAB40A	RAE1	RBP2
	RCBTB2	REN	RMND5A	RNF111	RNF121	RNF122	RNF125	RNF126	RNF128	RNF130	RNF133	RNF145	RNF146	RNF148	RNF151	RNF152	RNF165	RNF166	RNF168	RNF170
	RNF175	RNF180	RNF182	RNF185	RNF186	RNF187	RNF208	RNF212	RNF215	RNF222	RNF225	RNF24	RNF25	RNF26	RNF34	RNF38	RNF39	RNF43	SAG	SART1
	SCAF11	SEC31A	SETMAR	SIAH2	SMU1	SMURF1	SMURF2	SOCS4	SOCS6	SPOP	SPOPL	SRM	SSR3	STRN	TAF3	THOC3	TLE1	TLE2	TLE6	TMEM129
	TRIM15	TRIM39	TRIM40	TRIM43	TRIM58	TRIM62	TRIM65	TRIM66	UBE3B	UBR1	UTP15	UTP4	VHL	VPS41	WDFY2	WDFY4	WDR1	WDR11	WDR12	WDR13
	WDR17	WDR18	WDR20	WDR25	WDR27	WDR3	WDR31	WDR36	WDR38	WDR4	WDR44	WDR49	WDR53	WDR54	WDR55	WDR5B	WDR6	WDR61	WDR64	WDR70
	WDR72	WDR76	WDR81	WDR86	WDR87	WDR90	WDR92	WSB2	WWP1	WWP2	ZBTB11	ZBTB22	ZBTB3	ZBTB34	ZBTB37	ZBTB38	ZBTB42	ZBTB44	ZBTB8B	ZBTB9
	ZNF131	ZNF230	ZNF474
Deubiquitinating enzymes(DUB)	COPS6	MPND	OTUD5	SENP1	UCHL1	UCHL3	UFSP1	USP1	USP17L10	USP17L11	USP17L12	USP17L13	USP17L15	USP17L17	USP17L18	USP17L19	USP17L20	USP17L21	USP17L22	USP17L25
	USP17L4	USP17L5	USP17L7	USP17L8	USP25	USP26	USP29	USP3	USP30	USP31	USP32	USP40	USP42	USP43	USP44	USP45	USP46	USP47	USP49	USP50
	USP51
