# Supplementary material for: Elevated ubiquitination contributes to protective immunity against severe SARS‐CoV‐2 infection
Source: Clin Transl Med. 2022 Nov 29;12(12):e1103. doi: 10.1002/ctm2.1103 (PMC9708907; doi:10.1002/ctm2.1103)
Supplement: Supplementary file 6 — Supporting Information [file CTM2-12-0-s001.xlsx]

## Sheet: Sheet2
Expression of ubiquitin-related genes in different time periods of COVID-19 infection and mock group
	SARS-CoV-2_2h	SARS-CoV-2_4h	SARS-CoV-2_6h	SARS-CoV-2_9h	SARS-CoV-2_12h	SARS-CoV-2_24h	Mock_2h	Mock_4h	Mock_6h	Mock_9h	Mock_12h	Mock_24h
group	SARS_COV_2	SARS_COV_2	SARS_COV_2	SARS_COV_2	SARS_COV_2	SARS_COV_2	control	control	control	control	control	control
treat_time	2h	4h	6h	9h	12h	24h	2h	4h	6h	9h	12h	24h
ABTB2	28.4667	56	7.06	179	486.205	272.007	26.4333	15.9667	12.6333	20.7333	22.5	23.7667
AHI1	4.92	8.6	17.2333	27.7333	55.765	44.2633	7.85	9.77333	10.0333	11.8	10.44	9.47
ANAPC13	67.7667	80.0333	235.333	64.3333	41.74	105.17	110.467	141	178.333	133.667	115.533	154.333
ARMC4	0	0	0	0	0	0	0	0	0	0	0	0
ASB11	0	0	0	0	0	0	0	0	0	0	0	0
ASB12	0	0.56	0	0	0	0	0	0	0.22	0	0.3	0.516667
ASB14	0.253333	0	1.89	1.10667	3.165	3.92333	0.836667	0.0933333	0.153333	0.68	0.446667	0.676667
ASB15	0	0	0	0	0	0	0	0	0	0	0	0
ASB2	0	0	0	0	0	27.3033	0.0433333	0.123333	0	0	0.04	0.0433333
ASB3	0.263333	0.48	1.73	0.61	0	1.32333	1.26333	1.5	0.493333	0.97	0.863333	0.993333
ASB4	1.61333	4.97	3.89333	1.06	0	0.516667	1.87	2.05667	3.39	3.98	3.70667	7.30667
ASB6	16.6333	41.7667	8.87667	53.8333	32.32	24.7133	20.9	22.3333	11.2733	19.3	17.2333	17.2
ASB7	13.6667	23.5	30	57.8	123.755	58.11	19.4	15.3667	11.5533	14.5667	13.3	17.9667
ASB9	13.6667	30.4	9.92333	18.82	13.505	1.00333	23	19.34	32.1667	42.8	45.3667	65
ATG10	4.22667	6.11	11.7667	5.95	4.92	4.72667	10.1167	11.4367	9.11	8.67333	9.13	9.42667
ATG3	14.1667	17.1667	20.6333	32.8667	51.84	80.3867	21.9	20.8667	29.5333	37.5667	29.8	29.7333
ATG7	7.40333	8.22667	2.74333	12	17.08	7.22667	11.22	6.51333	7.18667	10.0633	9.84667	7.75
BACH1	6.79667	18.1333	34.6667	31.5333	65.87	127.963	11.5767	20.5667	12.81	15.03	12.3	17.2
BACH2	0	0	0	0.48	0	3.24333	0	0	0	0.02	0	0.0233333
BARD1	2.28333	1.43667	3.55333	5.38667	3.575	1.24	3.46333	2.61	2.97	11.6667	11.88	6.05667
BIRC6	13.1333	23.2667	13.0367	67.3	157.82	191.947	16.8667	20.3667	15.9167	25.7	19.8	23.8
BRWD3	3.37333	6.08667	7.1	21.6333	57.225	27.36	5.85	7.76333	4.01	6.15	5.22333	8.78667
BTBD11	30.1667	91.5667	54.9333	105.867	41.115	2.30667	41.9	42.8667	32.3667	47.0333	48.5333	56.1333
BTBD18	0	0	0	0	0	0	0	0	0	0	0	0
BTBD19	1.64333	20.5167	0.923333	7.38333	22.84	6.19333	1.86	1.53333	1.59	2.58667	2.74667	3.47
BTBD2	34.6667	89.8	6.14333	79.5	53.955	24.0433	39.9333	38.1667	18.8667	37.0333	39.2333	33.2333
BTBD8	0.183333	0.54	0.363333	1.44333	0	0	0.403333	0.0666667	0.346667	0.64	0.926667	0.473333
BUB3	35.3667	42.2	57.8	49	32.325	23.9933	59.7667	66.7667	70.8	91.9	108.133	89.7
C17orf78	0	0	0	0	0	0	0	0	0	0.103333	0.126667	0.216667
CBX4	38.0667	59.4333	62.5	189.667	129.635	193.257	51.3667	42.1667	25.4333	42.6	56.4667	37.7333
CCIN	0.64	0	0	0	0	0	0	0	0	0	0.1	0
CDC20	25.3	58.3333	11.5033	61.1667	85.25	24.3633	44.7	36.1667	37.7333	122.333	168.333	115
CDRT1	2.78667	2.6	2.27667	19.7	32.19	12.7733	3.17667	2.09	5.00667	9.07667	8.56333	9.51
CFAP57	0.143333	0.263333	0.14	0.333333	0	5.36333	0.623333	0.206667	0.52	0.9	0.266667	0.81
CHD3	60.8333	137.333	17.6	193.333	363.36	485.017	69.8	57.4	41.4667	95	108.133	89.8333
CHD4	74	171	27.09	283.667	525.055	304.193	99.6333	79.6	55.8333	94.6333	80.2333	83.7667
COPA	83.6667	108.667	28.2667	107.9	123.645	112.917	126	113	87.8667	130	106.733	126.667
COPB2	47.6667	68.4333	47.8	87.5	97.805	74.1067	70.5	73.8667	61.6	93.5333	75.1	84.9667
COPS6	157.333	150	138.233	85.6	22.31	8.18	217.333	212	227.333	228.667	220	192
CORO1B	69.3667	103.533	30.2333	86.1	75.345	16.5967	71.9667	64.3667	48.9333	66.1667	80.4333	63.6
CORO7	0.746667	1.24333	0.463333	1.59333	3.045	1.58	1.77	2.08333	1.74333	1.68667	2.06333	1.75333
CPNE1	60.6667	97.2667	27.6333	116.667	120.02	182.47	85.8667	73.6	92.4333	119.733	137	155
CSTF1	16.4333	30.9667	26.2333	52.7667	75.845	19.5533	30.5667	30.8	29.5667	45.6667	38.7667	38.5667
CUL1	64.2667	108.567	85.5333	230.333	433.79	221.027	93.7333	97.1667	95.6333	145	110.567	103.467
CUL2	29.0667	26.7	45.1333	47.2333	81.195	63.1333	37.6333	44.2	37.8667	51.1667	41.1333	44.6
CUL4A	23.5	46.9667	28.7333	79.6667	77.295	88.4033	37.1333	36.6	32.1333	51.2667	43.1333	40.7667
DCAF8	30.7667	55.1667	30.8333	81.1667	122.76	316.667	47.1	39.2667	37.5	50.4	47.0667	52.9333
DCUN1D5	39.5	58.8667	80.8333	80.6	47.3	82.4233	77.5	73.7667	87.4	80.3667	75.1667	79.5
DDB2	22.1333	35.9333	29.0333	28.9	9.655	52.89	42.7333	36.4333	33.2	50.5	74.2667	54.4667
DENND3	5.30667	7.98667	1.88667	19.1	32.655	11.9967	7.94	7.87667	5.04333	8.64333	10.05	8.20333
DMXL1	4.56333	8.66667	11.9333	22.1	33.7	55.9867	5.93667	6.23667	5.23667	8.65667	6.92	11.0567
DNAI1	0	0	0.96	0	0	9.65	0	0	0	0.06	0.0666667	0
DNAI2	0	0	0	0	0	0.833333	0	0	0	0	0	0
DPF2	15.4333	26.0333	6.08667	45.0333	68.54	189.427	21.4667	25.9	15.9333	21.4333	21.7333	22.9667
DTX1	0.706667	0.24	0.396667	0.296667	0	0	0	0.0666667	0.05	0.233333	0.14	0.636667
EED	9.73333	17.0667	26	18.5333	32.75	14.1067	12.5967	16.6667	18.4667	23.5667	30.2	18.6333
EFCAB8	0	0	0	0	0	0	0	0	0.0466667	0.0633333	0	0
ELOB	618.333	810.333	1460	527.667	213.015	271.89	987	972	1098	610	641.667	643.667
ELOC	32.2333	37.6333	192.333	31.3667	34.42	64.0467	75.8	74.3667	114.767	67.9667	76.9	76.8667
EML3	14.6	38.3667	6.78	41.4667	29.565	23.0067	19.6667	13.0533	10.3667	19.9667	26.7333	19.1
EML4	19.9	33.8333	30.2667	52.7	69.08	45.1033	30.1667	28.1333	27.8667	49.0333	40.6667	41.1667
EML5	0.976667	1.52333	2.91333	3.93	1.86	7.18333	1.27	2.84333	1.85667	2.8	3.03	3.38667
FAM53C	13.2667	32.8333	13.5667	77.3667	151.475	255.85	16.7667	11.7867	11.3333	16.0333	19.3667	20.0667
FBXL8	3.75667	5.60333	0.52	3.31667	1.635	1.90333	2.82333	2.48333	3.29	2.88667	2.69	1.62333
FBXO32	4.84333	8.42667	7.06333	5.62333	11.565	25.6267	8.08333	1.85333	2.84667	4.64667	3.42	10.8333
FBXW10	0.606667	1.32667	0.926667	27.3667	32.585	81.8467	3.56	1.75333	1.61667	4.46667	5.44	7.61667
GEMIN5	17	41.6667	14.3367	73.7	90.865	21.1933	25.4667	30.1667	24.5	38.9667	25.1333	28.9333
GNB1	143	251	112.867	225.667	163.255	175.223	210.333	184.333	133.633	192.333	165	171
GNB2	211	419	107.8	281	235.575	141.113	230.333	222.333	160	204.667	239	169.333
GNB3	0.963333	0.863333	0.236667	3.04333	0	0	0.966667	0.43	1.83667	2.78	7.70667	3.48
GNB4	2.10667	5.02333	12.6	4.63333	0.73	3.77	6.19667	7.80667	6.93	10.7767	8.53	7.37667
GNB5	12.7	19.4333	9.76333	14.89	7.97	2.8	17.3667	17.9	13.38	18.9667	22.7333	20.2333
GTF3C1	33.1667	68.9667	5.62333	116.333	176.94	35.6	37.1333	31.3667	18	38.2333	35.6667	31.8333
HECTD2	2.01333	4.15667	10.7367	13.8333	19.03	26.6233	2.62	2.47667	3.24667	4.99333	5.54667	6.63333
HECTD3	22.2	40.6667	7.47667	31.3333	9.31	20.4733	25.9667	20	15.7733	31.9667	28.1	23.7333
HECW1	2.11333	1.91667	0.846667	3.24	5.865	0	2.88333	2.12	1.20333	2.84	2.92333	3.25667
HECW2	1.35333	1.07	1.63	9.36	18.815	2.06667	1.25	2.36667	1.12	1.78333	2.38	1.87667
HERC1	9.86667	23.4	2.67333	47.1667	110.945	47.1833	12.9333	8.44333	7.02667	16.8667	16.2	17.3333
HERC2	19.1333	39.6333	4.13667	104.333	150.895	17.51	20.4667	15.2667	11.6233	26.4667	29.2667	22.5
HERC6	6.78667	7.99	6.96667	10.3767	4.63	1.23667	10.95	14.0333	8.20667	13.8667	14	16.9333
ING1	1.9	7.18667	8.19333	12.5267	26.97	48.0067	5.42	5.19	3.64	5.87	8.57667	4.21
ING5	5.40333	15.3	3.33333	17	12.445	30.9733	8.97333	6.16	7.3	9.66	13.09	10.43
IRF2BP1	58.1	135.733	54.4333	158.333	122.135	63.0533	46.3	63.2667	31.6333	50	69.6333	38.3
ITCH	17.2333	30.2333	35.7667	93.7667	187.44	209.367	22.3	29.3	26	33.5667	29.3667	31.5
KATNB1	20.4333	39.9333	5.43333	24.5667	13.645	11.7567	26.3333	22.9667	15.3667	24.1667	25.2	20.5667
KBTBD13	0	0	0	0	0	10.4	0	0	0	0	0	0
KBTBD4	7.04667	13.7033	8.96333	15.4333	22.065	28.8567	14.9	9.46667	10.4667	16.1667	13.68	14.6667
KBTBD6	3.17667	6.69667	13.2033	12.1333	0	2.84	7.47	8.52	10.4533	9.63	6.90333	11.0333
KBTBD7	5.31667	9.58	26.1333	14.2667	13.485	5.02667	10.1967	10.2867	9.11	10.0467	10.25	11.8667
KCTD17	30.3667	30.7	58.2667	33	1.835	0	38.7333	35.2333	24.6	29.9333	35.3667	28.1
KCTD21	12.5333	21.4	9.10333	21.3333	16.27	0.57	13.8	13.7333	10.4667	14.9667	10.4367	12.1667
KCTD3	30	52.2667	83.8333	79.5	101.845	25.45	48.6333	56.1333	48.6667	67.7667	69.2667	80.2
KCTD5	19.4333	47.5667	10.4267	62.8667	29.93	66.5567	35.4	30.3333	22.7	32.8667	31.9333	27.6667
KCTD6	6.09333	3.61667	19.8333	32.8333	62.03	19.15	14.3667	11.87	15.6	14.2	17.5333	16.9333
KCTD9	28.2333	37.9333	71.1333	55.4333	87.395	46.87	44.5	43.9333	44.6	55.7	54.2333	59.8667
KLHL10	0.173333	0.406667	5.13333	1.76667	0	0	0.766667	0.563333	0.266667	0.603333	0.506667	1.44333
KLHL11	21.9333	26.2667	84.4	61	100.21	97.5367	36.3667	40.4667	36.9667	37.2667	39.2667	39.2333
KLHL17	5.40333	36.0667	3.86333	17.7	20.315	12.1567	6.44	6.24	6.90667	11.1033	14.1267	7.73
KLHL2	8.51333	8.73333	19.9	27.2667	16.485	0.613333	21.7	11.7067	13.3067	23.2	18.5333	16.7667
KLHL22	17.9333	23.62	18.8933	48.9667	14.585	4.35667	20.2667	20.8667	20.1667	29.0333	36.1667	23.1333
KLHL23	0	0	0	0.173333	0	0	0	0	0	0.0766667	0.0866667	0.0366667
KLHL26	8.86667	10.1967	1.94667	13.8667	36.98	17.5467	6.44333	3.38667	3.01333	4.14667	5.02333	4.44667
KLHL30	0.22	0	0	0.256667	0	0	0.116667	0	0.0766667	0	0.13	0.12
KLHL33	0	0	0	0	0	0	0	0	0	0	0	0
KLHL34	0	0	0	0.263333	0	0	0	0	0	0	0	0
KLHL35	0.446667	0.46	0.483333	3.26667	0	2.90667	1.03333	0.42	1.31667	0.89	1.06667	0.593333
KLHL5	51.9	76.2667	126.033	175.333	276.65	82.82	69.3	62.3333	63.3	92.7333	70.0667	102.9
KLHL6	0	0	0	0	0	0	0	0	0	0	0	0
KLHL7	7.66667	9.06667	18.8667	12.8733	5.245	3.81667	13.3333	15.4667	12.8333	12.64	10.46	13.4667
LLGL2	53	120.767	27.5	121.667	63.35	10.8867	70.5667	65.0667	46.8333	64.7	74.2	65.3333
MDM2	10.3667	12.3333	35.9333	39.9	65.085	78.2	21.7	19.9667	15.6667	21.3	24.3	31.8667
MED16	19.5667	62.8333	1.92667	38.8	56.275	9.14	30.3	19.9133	10.7133	19.2667	24.0333	15.9333
MED8	39.2667	55.2	35.6667	42.2333	42.985	22.8733	72.4667	51.0333	56.7	57.7667	56.0333	51.1333
MIOS	8.66667	21.6333	34.4	29.3333	55.93	59.6633	13.1	12.5433	14.2067	19.6	14.2	16.2333
MLST8	38.9	65.4	15.2333	53.9	36.36	22.2233	44.2	43.8333	31.2667	44.3333	44.4667	41.1667
MPND	13.7667	15.0667	6.96	20.6	15.58	1.74667	16.3	13.9333	11.4	10.3633	12.3667	16.5
MPP7	0	0	0	0	0	0	0.15	0	0.0466667	0.0333333	0.0633333	0.203333
NAE1	51.3	56.7667	133.333	62.1667	37.69	13.6767	88.9333	99.2	103	108.967	105.567	95.2667
NEDD1	11.7	26.6667	40.1667	34.9333	18.895	7.47333	17.9333	16.4	20.3	42.5333	32.3667	26.5333
NEDD4	41.6667	75.2333	109.867	217.667	509.305	174.45	53.4333	57.2333	58.7667	72.2667	53.1667	71.3667
NEDD4L	4.49667	10.3267	4.52333	89.5333	259.99	150.663	6.23333	6.45333	5.64	8.86667	8.48	11.4333
NEURL3	0.163333	0.193333	0	16.52	57.285	253.723	0.54	0	0.51	0.606667	0.596667	0
NOL10	28.8	44.5333	26.7333	73.2667	107.18	89.0433	50.3	44.8	46.9	64.4667	46.9	46.8667
NUP37	25.6	21.9	103.967	29.2	17.935	2.38667	46.7333	49.1667	75.3333	64.1	72.2333	63.5
NUP43	13.7333	21.2333	29.3333	30.8	10.67	8.78	25.8333	28.4	30.8333	45.3667	51.1667	32.0667
NUP62	43	67.3667	26.5667	137.333	186.525	303.42	52.3333	44.9667	42.4	94.6	104.567	61.3
NWD1	0.22	0.0566667	0	0.153333	0	2.19333	0.0266667	0.0366667	0.0666667	0.153333	0.266667	0.45
OTUD5	85	146	57.4333	137.333	89.28	231.363	103.133	93.5333	65.2	91.7667	84.2333	90.1667
PAAF1	10.1667	13.9333	8.97	9.84333	5.31	4.75667	13.3333	13.3667	13.3433	17.9	16.5667	14
PAM	26.7667	34.3	10.5367	24.1	14.3	6.32	36.4333	34.8667	28.2667	39.5333	30.8333	29.2
PELI2	2.23	2.71667	3.23667	17.8	37.845	19.53	2.41333	3.17	2	2.04	2.84333	6.02
PELI3	9.66667	14.7	6.74	24.1	13.035	3.03333	11.7567	15.7733	7.17333	14.2667	15.5667	11.3433
PHF1	23.1667	63.1	47.5	88	100.225	465.663	26	28.5333	23.1333	31.1667	40.3333	25.8
PHF14	14.5333	22.4333	38.2333	38.3	30.86	12.3767	20.5	25.5333	24.1333	34.5	26.5333	29.8
PHRF1	460.47	83.8667	8.49	98.6667	118.95	30.5333	33.8	33.9	15.4933	36.9	49.1333	30.9667
PIAS3	14.2	20.18	5.91	33.5	28.7	46.24	23.0333	15.64	17.2433	20	21.9	19.2333
PLRG1	28.5333	46.2333	69.9333	56.2333	68.05	28.9133	48	38.9333	46.9667	54.2	48.4	51.7667
PPIL2	8.96667	13.03	4.06	18.7	1.335	0	14.9333	14.81	11.2367	18.2	20.1	17.0333
PPP2R2A	16.3333	35.6333	28.3333	49.7	91.74	80.4067	23.8667	29.1333	26.5333	31.9667	27.7	28.7
PPP2R2B	0.0166667	0.13	0	0.406667	0	0	0.326667	0.206667	0.133333	0.29	0.23	0.343333
PPP2R2C	18.6	29.1	16.8667	43.3333	21.25	4.61667	22.6	17.8	15.5267	23.8333	22.2333	16.8
PRKN	0	0.05	0	0.266667	0	0	0.0933333	1.23	0	0.0833333	0.0966667	0.133333
PWP1	65.2667	117.333	125	71.3667	79.05	11.88	113	112.433	118.267	143.667	101.967	120.667
RAB40A	0	0.24	0.203333	0.24	0	2.56667	0.786667	1.31333	0.85	0.593333	1.19667	0.616667
RAE1	26.8	57.0333	16.9333	57.2667	119.74	134.97	45.5333	44	38.0667	54.4	49.7	43.5
RBP2	0	0	0	1.54667	0	0	0.26	0.176667	0	0.256667	0.23	0.263333
RCBTB2	1.51	0.986667	2.06333	3	2.885	4.47333	4.21667	2.50667	2.52667	2.06333	4.10333	3.60333
REN	0	0	0	0	12.505	0	0	0.256667	0	0	0	0.126667
RMND5A	14.7333	33.5667	33.2333	39.5333	94.98	135.08	20.5	19.5667	18.3667	23.8	18.6667	29.4
RNF111	16.3	26.0833	39.6667	155.667	438.97	472.19	24.2	24.9333	19.7333	29.7	24.8667	26.7667
RNF121	33.1667	65.8	63.5333	52.8	18.995	37.7967	53.9	62.1667	44.5333	57.6	45.5	44.8
RNF122	4.96	21.8467	15.9	14.3	8.22	10.8167	6.60333	3.01667	6.93667	7.79667	9.02667	9.49667
RNF125	1.14	0.736667	0.8	1.83667	4.115	0	2.47	2.86333	1.11667	1.15333	1.75	2.84667
RNF126	17.9	54.1333	4.63333	50.2667	70.195	40.37	21.9667	24.5633	15.0733	18.5667	26.8333	15.1
RNF128	0	0	0	0	0	0	0	0	0	0	0	0.13
RNF130	21.9	28.9333	17.2667	17.5667	6.785	7.71	31.7	28.8333	23.6333	25.5667	32.4333	30
RNF133	0	0	0	0	0	0	0	0	0	0	0	0
RNF145	113	200.667	183.333	581.333	1168.46	239.143	148.667	173.333	184.333	232.667	192.333	249.333
RNF146	14.5333	27.8333	41.2	50.6	50.22	40.85	24.4667	20.8033	30.7	31.3333	33.6	38.5333
RNF148	0	0	0	0	0	0	0	0	0	0	0	0
RNF151	0	0	0	0	0	0	0.943333	0.453333	0	0.633333	1.46333	0.226667
RNF152	0	0	0	0	0	0	0	0	0	0.04	0	0.0366667
RNF165	0.106667	0.336667	0	0.566667	0	0	0.46	0.156667	0.153333	0.29	0.713333	0.3
RNF166	10.1333	21.4667	22.6667	31.2333	32.275	9.37667	14.4667	14.9333	11.8867	15.5	20.1333	13.1333
RNF168	5.32667	9.31333	21.7667	18.3667	37.96	11.8833	9.87333	10.7733	8.55667	16.9333	12.8533	11.62
RNF170	10.5333	14.7	44.4333	17.4	5.27	6.1	17.0667	17.2133	25.5333	24.4667	22.6667	23.8667
RNF175	0	0	0	0	0	0	0	0	0	0	0	0
RNF180	0.263333	0.223333	0.15	1.18667	0	0	0.71	1.07667	1.63	0.36	0.81	0.623333
RNF182	1.97	1.46667	2.31333	1.21333	0	4.46667	1.73	0.47	0.706667	1.00667	0.706667	0.663333
RNF185	22.8667	43.1333	22.61	41.1667	38.175	197.847	30.6667	26.9667	27.7	30.6667	27.4	42.2333
RNF186	0	0	0	0	0	0	0	0	0	0	0	0
RNF187	173	259	125.333	162.667	51.335	45.0533	208.333	182.333	126.4	164.333	141.667	143
RNF208	5.20333	24.9267	0.706667	7.27	0	0	6.26	3.90333	3.86333	4.49	6.37	7.06
RNF212	1.44333	0.77	0	1.09667	0	0	1.25	0.86	1.46667	2.28	4.43333	1.67333
RNF215	5.29	12.3333	8.52667	15.2333	19.955	0.486667	7.04667	6.74333	6.20667	6.34667	7.54667	6.16667
RNF222	0	0	0.53	0	0	0	0	0.0966667	0.276667	0.196667	0.08	0.143333
RNF225	0	0	0	0	0	2.39667	0	0	0	0	0	0
RNF24	11	23.6	4.72667	32.2667	39.465	22.57	10.1133	9.39	6.25	14.1	10.17	10.6633
RNF25	25.2	53.0667	30.8667	62.7667	25.28	44.4067	40.1667	33.8333	21.2	30.0667	24.3	32.0667
RNF26	36.6	49.0333	8.94333	49.8333	37.16	35.43	49.8333	35.3333	24	45.2667	56.4667	50.5
RNF34	18.5667	32.8533	16.6	32.1333	16.525	10.44	29.3333	41.7667	33.2667	40.5333	41.4333	39.5667
RNF38	7.79667	12.2333	18.3333	53.2667	55.385	46.7833	14.9	12.6367	13.4167	16.8	14.1333	20.5667
RNF39	5.32667	2.31667	2.21	3.79333	9.28	15.46	2.77	3.46333	1.53333	2.82667	2.63667	2.11
RNF43	3.57333	10.7267	1.92667	4.84333	4.935	2.75	7.51667	5.17667	4.91333	5.19333	5.25667	10.18
SAE1	158.667	240	155	149.333	95.225	446.11	231.333	233.667	196.667	288	341	257.333
SAG	0	0	0	0	0	0.803333	0	0	0	0	0	0
SART1	43.3667	84.8667	11.3367	107.7	181.17	95.5833	49.0333	51.9333	30.4667	65.1667	72.2333	41.5667
SCAF11	14.2667	23	32.5	44.2333	78.08	63.1667	21.9667	21	22.1333	33.4333	28.5667	29.7333
SEC31A	31.4667	41.3333	25	35.7333	23.475	28.8633	45.7	41.6333	35.8333	53.9333	40.2333	47.5
SENP1	10.7	14.47	24.7	58.7	176.055	347.86	15.1	12.7767	13.2333	22.5667	22.3667	19.0333
SETMAR	6.53667	5.77333	10.9833	7.67333	7.515	19.2567	9.79	6.79333	13.2	13.5	15.6667	16.5333
SIAH2	24.2333	41.2	27.4	56.1	54.655	38.8133	27.1333	31.9	28.7	39.1	28.7333	26.5333
SMU1	22.5	32.1	24.3133	52.2333	63.675	89.9667	38.5	37.5	38.2333	54	53.0333	49.5333
SMURF1	31.3333	66.9333	8.16333	127	309.805	687.62	34.4667	24.1667	13.5567	25.7333	24.8333	27.3667
SMURF2	14.3	31.3	29.4	64.0667	100.4	126.69	17.8	18.9667	14.1333	25.0667	18.4333	16.2
SOCS4	9.4	13.54	29.0667	34.2667	96.08	92.1667	14.7	14.3667	13.38	22.2667	18.7333	23.8667
SOCS6	38.9333	76.6667	130.667	142.667	134.06	79.9167	58.8	53.5	59.6667	60.3	54.1667	63.9667
SPOP	17.5667	30.0333	21.8333	76.6	140.98	115.407	26.8667	31.9	28.9	38.6667	33.5667	37.9333
SPOPL	5.41667	7.21	17.2333	14.9	27.845	24.3367	7.48	7.98	6.06	10.8667	8.31333	8.97333
SRM	113.667	330.333	57.9667	144	40.45	7.71667	226	219.667	190.667	182.333	170	115
SSR3	76.6667	126.333	196.333	113.767	41.975	12.1867	145.667	147.333	141	116.133	111.367	124.333
STRN	8.56667	12.1767	20.2333	29.3	31.07	17.1833	13.8667	15.4833	10.7433	18.4667	16.6333	17.2333
TAF3	5.5	8.62	0.833333	27.6	48.02	55.78	6.81667	5.14333	3.49333	9.61	10.15	6.28667
THOC3	6.44667	12.8433	4.24	3.08	1.48	0	8.14333	10.7867	8.91667	16.7333	20.8	9.64
TLE1	26.8667	39.6333	14.4467	56.6	12.52	19.9	31.9333	30.0667	21.5	36.3	48.3667	48.3
TLE2	4.95	8.86333	1.41	10.12	20.58	6.08667	4.50667	9.61333	2.96333	4.03667	8.29	5.84
TLE6	3.22	2.77333	5.43333	8.96333	1.4	0.65	5.56333	3.86	5.58	6.60333	10.6033	9.01
TMEM129	50.3	137.4	36.3667	83.6333	30.09	6.10667	61.1333	61.7667	39.3667	49.9	55.3	59.2333
TRIM15	0	0	0	0	0	0	0	0	0	0	0	0.156667
TRIM39	4.49333	9.31667	4.79	19.6333	23.875	61.1233	6.81	5.98	5.73333	5.30333	8.47333	6.19333
TRIM40	0	0	0	0	17.37	11.6	0	0	0	0	0	0
TRIM43	0	0	0	0	0	0	0	0	0	0	0	0
TRIM58	0	0	0	0	0	0	0	0	0	0	0	0
TRIM62	2.09	2.12667	0.223333	2.77	0	0.65	3.58333	2.19	2.22667	3.72667	3.15	2.98
TRIM65	27.8	70.5333	49.64	96.9667	17.345	10.5733	58.1	43.9333	39.1667	50.4	50.3	42.5667
TRIM66	1.52	4.26333	0.826667	6.52667	2.48	1.13667	3.05333	4.98333	4.41667	8.07667	9.01333	9.55667
TSG101	58.9333	69.6	83.6333	90.9333	93.185	174.63	95.4	91.1333	101.1	98.5	86.7	94.6667
UBA1	193.667	326	50.9333	261	328.11	694.267	225.667	214.667	138.333	229.667	227.667	213
UBA2	630.38	187.333	306.667	534.333	829.08	852.943	177.333	173	157.667	273	226.333	188
UBA3	23.8667	17.4	89.6	38.5	86.765	44.24	36.6333	39.6	57.9667	53.9667	48.8667	55.5333
UBA5	12.8	14.7	21.8333	19.1	23.2	4.12	18.2667	17.5333	21.7667	24.1333	22.8333	20.3333
UBA6	6.73667	9.55	34.3333	41.2	102.915	118.867	8.26	9.8	14.1667	17.1667	13.1333	16.6667
UBA7	0.816667	0.496667	0.356667	0.786667	5.895	2.7	0.846667	0.326667	1.21	0.763333	2.03333	2.41333
UBE2A	72	67.3667	86	69.8	79.9	225.217	105.4	113.9	130	118.667	124	119.667
UBE2C	34.9333	26.5	10.7667	46.2333	87.35	107.207	46.5333	41.3667	63.0333	170	375.667	199
UBE2D1	18.5667	51.1333	49.5333	24.8333	19.435	34.5767	32.5667	29.3	39.9	30.0667	22.9333	35.6
UBE2D2	92.3333	126	159.333	117	72.57	90.23	114	127.333	127.333	115.333	118.667	112
UBE2D3	42.8333	56.3667	92.5667	95.4	108.71	212.873	66.1667	71.6667	71.0333	71.8333	64.5667	66.5333
UBE2E2	7.13333	4.84	7.28667	11.9333	11.315	39.9633	12.1333	9.81333	8.77333	12	9.93333	9.88
UBE2E3	26.4	39.0333	38.2	28.8333	22.79	29.62	39.2333	37.8333	44.4	39.8333	45.2	51.5333
UBE2G1	40.5	46.8667	51.9	78.4	99.32	58.5533	65.9	70.7667	58.4333	73.5333	53.9667	64.8
UBE2G2	21.7333	24	15.1667	30.8	10.39	22.42	33.8333	36.4	29.6667	38.8	47.2	32.7
UBE2H	98	173.333	56.5333	149.667	128.7	184.743	120.667	116.667	103.1	124.333	102.6	130
UBE2I	44.6	63.4667	23.0333	51.6	55.965	116.843	60.4	57.2667	45.6667	64.5	72.9667	55.7
UBE2J1	31.5333	33.5667	47.8667	51.7	47.94	35.3533	41.2667	43.3333	39.4333	37.8667	35.7667	38.2667
UBE2J2	21.3333	33.7	10.14	33.7	73.745	66.35	25.4333	24.1	17.4	24.9667	23.3667	17.1333
UBE2NL	0	0	0	0	0	0	0	0	0	0	0	0
UBE2Q2	43.0333	60.0667	143.333	111.033	96.47	26.1833	78.8	72.4333	75.8667	86	79.8333	107
UBE2T	45	79.2333	164	79.4667	45.53	38.37	118.6	109.033	193	268.667	405	209.333
UBE2U	0	0	0	3.41333	0	0	0	0	0	0	0	0
UBE2W	5.87333	6.59	25.3333	25.7333	45.09	62.58	10.4767	15.3333	14.6667	14.7333	13.1933	18.4667
UBE2Z	118.333	236.333	106.133	209.667	163.46	121.163	152.667	128	109.133	154.333	141.333	126.333
UBE3B	10.7667	20.3	3.60667	27.1667	34.165	39.07	14.7333	12.3333	9.85	16.5333	16.3667	16.4667
UBR1	2.92	8.73333	9.2	29.7	62.635	47.9833	6.99	6.62	7.86333	9.65	8.03333	10.8
UCHL1	2207.08	1730	994.333	908.333	226.285	82.9933	1883.33	2093.33	1953.33	1730	1806.67	1656.67
UCHL3	23.7	21.6	52.8	28.2	27.505	32.28	45.9667	61.0333	61.0333	36.5	41.4333	44.2333
UFC1	99	118.7	127.667	85.0667	137.06	431.39	156.667	145	195.667	179.333	165.667	172.667
UFSP1	4.13333	8.16667	28.9333	13.8	0	21.5133	15.0967	5.26333	14.6	8.15333	9.12333	13
USP1	20.6667	44.9333	48.3	43.8667	38.355	42.01	30.7	26.3333	35	70.5333	65.6333	36.8667
USP17L10	0	0	0	0	0	0	0	0	0	0	0	0
USP17L11	0	0	0	0	0	0	0	0	0	0	0	0
USP17L12	0	0	0	0	0	0	0	0	0	0	0	0
USP17L13	0	0	0	0	0	0	0	0	0	0	0	0
USP17L15	0	0	0	0	0	0	0	0	0	0	0	0
USP17L17	0	0	0	0	0	0	0	0	0	0	0	0
USP17L18	0	0	0	0	0	0	0	0	0	0	0	0
USP17L19	0	0	0	0	0	0	0	0	0	0	0	0
USP17L20	0	0	0	0	0	0	0	0	0	0	0	0
USP17L21	0	0	0	0	0	0	0	0	0	0	0	0
USP17L22	0	0	0	0	0	0	0	0	0	0	0	0
USP17L25	0	0	0	0	0	0	0	0	0	0	0	0
USP17L4	0	0	0	0	0	0	0	0	0	0	0	0
USP17L5	0	0	0	0	0	0	0	0	0	0	0	0
USP17L7	0	0	0	0	0	3.54	0	0	0	0	0	0
USP17L8	0	0	0	0	0	0	0	0	0	0	0	0
USP25	11.6667	16.7667	32.2333	45.1	97.995	15.22	18.6	13.5067	18.8	23.9333	21.6	22.4333
USP26	0	0	0	0	0	0	0	0	0	0	0	0
USP29	0	0	0	0	0	1.32333	0	0	0	0	0	0
USP3	16.3333	20.7167	23.4	57.3333	95.41	20.41	28.9	29.4	25.3	31.8	31.9667	34.2667
USP30	6.39	19.4333	2.29667	11.7667	2.99	9.50333	7.66	9.96667	8.04	11.2	9.69333	12.9
USP31	7.77333	13.7667	11.43	34.0667	85.325	38.0033	8.45	8.58333	9.66333	12.3667	10.7533	8.97
USP32	18.7	34.9667	18.0667	123.1	236.58	309.883	26.8333	27.5667	20.6667	31.3	27.9	42.5333
USP40	12.8333	21.9	6.82667	29.6667	18.995	16.8567	18.6	16.1333	13.4333	23.3333	24.1667	26.7667
USP42	4.65333	16.8333	10.3233	63.0667	156.23	56.24	8.45333	7.4	3.85667	7.04333	9.34667	6.87667
USP43	3.41667	4.89333	2.27	25.8667	46.64	10.08	4.83667	3.81333	3.67667	5.49	7.4	9.33
USP44	0.19	0	0.15	0.243333	0	2.35333	0	0	0.116667	0.403333	0.176667	0.123333
USP45	2.32667	3.90333	10.6967	10.18	9.05	20.2167	5.17333	5.35333	8.02333	6.36	5.99667	7.91333
USP46	4.92	8.68	9.40667	14	8.885	7.11333	7.36	8.66	7.20333	9.82667	9.05333	8.48667
USP47	16.1	29.0667	26.0333	109	274.145	286.173	23.7333	22.9333	23.0667	34.8667	22.4667	28.6667
USP49	1.43667	3.00667	2.24	10.6733	32.175	65.1267	1.72333	3.25	2.03333	2.95667	3.26667	4.00667
USP50	0	0	0	0	0	5.61	0	0.0766667	0	0.37	0.126667	0
USP51	0.376667	0.356667	0.183333	0.216667	1.16	6.38667	1.81333	0.303333	0.606667	1.76333	2.61	1.08333
UTP15	9.56667	9.36667	21.6333	46.6	58.215	29.9933	15.9333	11.9933	19	19.3	15.9667	19.4333
UTP4	38.9333	56	27.9333	62.3667	114.01	111.773	57.6	69.0333	52	82.2	68.8333	54.9
VHL	20.3333	32.8	39.7333	70.9667	35.805	67.98	33.4333	32.6667	31.9	46.1333	46.3	49.0667
VPS41	14.6	21.8333	17.5667	28.0333	25.055	31.7933	26.5	23.3333	23.1667	31.6667	26.1333	34.6667
WDFY2	2.53667	6.30333	2.92333	6.18667	4.965	1.66667	4.06667	2.4	2.69333	4.12333	3.85	3.42667
WDFY4	0	0	0	0	0	0	0	0	0	0	0	0
WDR1	131.667	236	62.8667	187	87.02	50.6633	169.333	156	110.267	179.667	185.333	128.667
WDR11	242.773	18.8	20.6667	27.2667	30.51	42.3	26.7667	24.0667	20.3667	29.6333	26.4667	30.6333
WDR12	5.96	5.92667	12.0733	11.36	13.9	6.32333	10.36	11.4067	14.2	14.4333	10.6567	13.1
WDR13	33.3667	44.5333	17.1	41.8333	31.28	26.4867	45.4	38.2667	32.6333	33.7333	37.5667	29
WDR17	1.11	0.653333	2.29333	2.02	0	0	1.76333	1.61333	0.496667	3.03	2.48333	2.37
WDR18	63.7333	78.7333	33.0333	35.9333	6.515	5.88667	76.0667	91.4333	46.9	53.1667	61.6667	36.3667
WDR20	7.78333	14.1633	19.54	24.4667	27.9	80.3333	16.2667	15.1667	13.6733	16.3	15.4	19.3667
WDR25	7.42	13.45	2.79667	13.92	7.565	7.05	14.3	16.1667	10.7967	11.9667	14.2	12.8
WDR27	1.93	2.60667	2.83333	4.87667	1.5	0.933333	3.29667	3.88	3.55	4.53667	5.86	4.83
WDR3	8.33333	10.4567	17.2	21.8333	5.975	3.01333	14.2667	11.42	16.76	24	15.1333	16.0667
WDR31	1.71333	1.41	0.906667	5.39	1.04	0.726667	3.09667	1.35667	3.46667	7.12667	5.22	4.75667
WDR36	9.76667	21.3	38.1667	38.3667	40.04	19.3167	15.8	19.1	17.7667	21.2	16.4	20.8333
WDR38	0.146667	0	0	0.69	0	3.43333	0	0	0	0.156667	0	0.16
WDR4	19.5	21.6	9.8	15.3567	9.345	0	34.2667	45.2333	24.4333	28.2667	20.3667	17.6
WDR44	13.3333	17.3267	28.1333	59.2	71.16	40.4533	25.0667	21.2667	20.4667	30.2	25	33.4667
WDR49	0	0	0	0	0	1.22	0.593333	0	0	0	0	0
WDR53	5.61	17.1333	25.4667	14.5967	8.545	34.02	15.6	14.0433	19.3667	24.4667	24.7667	19.6333
WDR54	48.3333	59	17.5333	36.8333	7.16	2.49	66.3333	70.2667	65.6667	68.1	74.1333	68.1
WDR55	9.73333	14.1333	4.89333	21.7333	15.81	4.03	16.4667	11.6367	10.8967	17.5	14.2333	13.9333
WDR5B	9.91	22.6	32.9333	28.2	9.955	8.75333	19.5	19.4333	21.9	17.1667	19.7	30.5333
WDR6	558.507	178	39.4	168.333	51.32	68.1833	127.333	104.167	63.6	113.067	113.533	107.833
WDR61	31.2333	43.0333	47.5333	36.3333	12.45	13.6867	57.2667	72.8667	61.3333	60.3333	62.1667	59.0333
WDR64	0	0	0	0	0	0	0	0	0	0	0	0.04
WDR70	5.37667	14.4333	11.1567	18.4667	27.38	8.56	11.6333	11.2767	10.5833	15	11.3	10.9667
WDR72	11.0333	15.9333	26.5333	30.8667	54.7	119.173	15.5667	17.6	20.2333	20.8333	18.2667	23.3333
WDR76	6.8	13.5333	6.77	24.0333	5.32	4.67667	13.1	9.53	12.4	54.3	45.7667	19.4
WDR81	23.2667	46.6	5.62333	55.1	63.015	93.2033	28.5333	22.8	13.0067	21.0333	24.5333	28
WDR86	0.306667	0	0	0.323333	2.53	7.07667	0.0533333	0.0366667	0.266667	0	0.28	0.31
WDR87	0	0	0	0	0	0	0	0	0	0	0	0
WDR90	3.33333	19.41	1.32667	19.1667	29.1	15.01	3.91667	5.37333	4.72	7.4	12.5	5.23667
WDR92	8.4	8.47333	7.27333	8.51333	1.255	6.32667	15.6333	11.7367	14.76	24.5667	22.1667	18
WSB2	56.0667	85.1	60.5667	125	141.165	86.0333	78.7667	75.4333	74.7	80.6333	73.4667	80.5333
WWP1	26.4333	41.4	52.4667	67.8333	87.69	22.5133	41.5333	41.8	31.5667	47.4667	36.4667	51.9
WWP2	17.3333	26.2667	3.27333	38.2	44.225	29.2167	22.7333	19.3333	10.7167	20.1333	21.6667	22.0667
ZBTB11	5.14333	18.6367	42.5333	70.5333	144.84	154.463	11.4333	13.8633	16.6333	23.2333	16.4667	18.7333
ZBTB22	14.6333	16.6333	12.8267	31.8	45.375	36.5	15.9667	20.7	7.23333	10.5833	10	15.7033
ZBTB3	1.96667	5.81	0.726667	10	23.655	5.33667	3.80667	2.19333	1.35	4.54333	4.35	3.53667
ZBTB34	5.21	7.14667	13.1167	41.4	95.54	111.647	5.02667	6.37333	5.26333	6.57333	8.02333	8.10667
ZBTB37	0.02	0.0266667	0	1.90667	0.525	0.45	0.07	0.03	0.08	0.236667	0.126667	0.313333
ZBTB38	19.6	31.2333	28.7667	93	138.225	153.58	21.3333	20.1667	17.54	27.2	22.8333	27.4667
ZBTB42	8.90333	40.9333	10.62	19.8	15.035	0.606667	10.47	10.9	3.84333	7.10333	9.69	6.82
ZBTB44	5.28333	11.39	13.5667	15.8333	13.135	15.3433	7.08667	9.83667	7.63667	12.28	8.97	16.6
ZBTB8B	0	0	0	0	0	0.37	0	0	0	0	0.0166667	0
ZBTB9	9.83333	26.1333	12.17	30.5667	78.34	111.09	15.9667	16.1667	15.4167	20.0333	18.7333	13.6
ZNF131	7.6	19.5667	24.9667	66.1333	145.19	159.757	11.67	12.5333	12.1833	20.0333	14.7667	14.7333
ZNF230	1.40667	11.62	13.1	9.14	4.065	6.68	2.49667	1.98667	6.02333	5.88	3.78	3.9
ZNF474	0.0966667	0.493333	0	2.59	31.99	56.3867	2.16333	0.42	0.2	0.523333	0.566667	0.38
