# Supplementary material for: Elevated ubiquitination contributes to protective immunity against severe SARS‐CoV‐2 infection
Source: Clin Transl Med. 2022 Nov 29;12(12):e1103. doi: 10.1002/ctm2.1103 (PMC9708907; doi:10.1002/ctm2.1103)
Supplement: Supplementary file 7 — Supporting Information [file CTM2-12-0-s007.xlsx]

## Sheet: Sheet1
LOG2 fold change of ubiquitin genes between SARS-CoV-2 and control group at different time of infection
	diff_2h_infection	diff_4h_infection	diff_6h_infection	diff_9h_infection	diff_12h_infection	diff_24h_infection
group	2h_logFC	4h_logFC	6h_logFC	9h_logFC	12h_logFC	24h_logFC
ABTB2	-1.13509	1.71821	-0.797421	3.07895	4.46899	3.52379
AHI1	-1.0727	-0.132386	0.820476	1.17769	2.31991	2.10235
ANAPC13	-2.33731	-0.803918	0.324352	-1.06877	-1.64427	-0.550639
ASB14	-0.579782	-0.116832	0.714184	0.171399	0.987783	0.986172
ASB3	-0.772773	-0.742587	0.862534	-0.436686	-0.827343	0.0595933
ASB4	-0.0368521	0.202062	0.224163	-1.43689	-2.22971	-2.60135
ASB6	-1.315	0.746819	-0.248487	1.42388	0.737375	0.369114
ASB7	-1.36134	0.588153	1.29001	1.91563	3.09939	1.64451
ASB9	-1.63012	0.709923	-1.68919	-1.29356	-1.7598	-5.37624
ATG10	-1.63191	-0.78317	0.230582	-0.723506	-0.994177	-0.963133
ATG3	-1.52789	-0.212054	-0.567071	-0.167571	0.779264	1.37598
ATG7	-1.15322	0.284935	-1.20389	0.227836	0.630122	-0.114287
BACH1	-1.32039	-0.174723	1.41089	1.02562	2.30329	2.81295
BARD1	-0.741469	-0.739089	-0.197312	-1.02914	-2.16301	-1.83162
BIRC6	-1.24017	0.185232	-0.252294	1.39367	2.94236	2.95654
BRWD3	-1.0397	-0.262675	0.634218	1.67735	3.04651	1.52096
BTBD11	-1.71518	1.0995	0.585184	1.14116	-0.212699	-4.20312
BTBD19	-0.337747	2.42997	-0.703416	1.30738	2.5142	0.681905
BTBD2	-1.5124	1.06019	-1.57298	1.08974	0.515109	-0.461214
BTBD8	-0.242743	0.375912	-0.0364784	0.584875	-0.769015	-0.551471
BUB3	-2.0905	-0.654847	-0.288126	-0.898877	-1.69757	-1.86764
CBX4	-1.8124	0.476762	1.30206	2.12943	1.31532	2.37155
CDC20	-1.92063	0.68792	-1.68823	-1.00622	-0.970805	-2.2829
CDRT1	-0.467434	0.254977	-1.09753	1.09715	1.82536	0.352054
CFAP57	-0.463071	0.0854783	-0.404049	-0.58499	-0.321528	1.66154
CHD3	-1.78475	1.27994	-1.20741	0.988605	1.86651	2.45555
CHD4	-2.10367	1.08991	-1.3489	1.56614	2.75684	1.85157
COPA	-2.32913	-0.0512593	-1.60974	-0.25905	0.210041	-0.168922
COPB2	-2.04561	-0.106491	-0.325207	-0.0597909	0.380711	-0.265882
COPS6	-2.51095	-0.507981	-0.785697	-1.41295	-3.30872	-4.59246
CORO1B	-1.70967	0.716421	-0.810442	0.395992	-0.125563	-2.06887
CORO7	-0.774974	-0.345323	-1.00218	-0.0263563	0.245582	-0.351465
CPNE1	-2.09072	0.462608	-1.68006	0.0013323	-0.195121	0.229049
CSTF1	-1.85832	0.0735358	-0.158949	0.216448	0.947522	-0.962111
CUL1	-2.18115	0.145778	-0.133728	0.671997	1.95734	1.08249
CUL2	-1.61501	-0.83486	0.154754	-0.0890596	0.910996	0.461144
CUL4A	-1.79426	0.331279	-0.123804	0.638741	0.81933	1.06976
DCAF8	-1.88408	0.516894	-0.382813	0.655517	1.37809	2.55402
DCUN1D5	-2.35975	-0.38396	-0.111832	0.00688271	-0.980713	-0.212843
DDB2	-2.04994	0.0449744	-0.197573	-0.78933	-2.81351	-0.0512722
DENND3	-1.05576	0.00638754	-1.18439	1.0571	1.67311	0.468828
DMXL1	-0.815238	0.418689	1.21854	1.30381	2.10471	2.20757
DPF2	-1.41875	0.00718941	-1.22555	1.03801	1.60872	2.98879
DTX1	0.646622	0.170524	0.311861	0.0302174	-0.185696	-0.699416
EED	-1.01262	0.00432717	0.485632	-0.361477	-0.0813973	-0.384684
ELOB	-3.37766	-0.283891	0.47217	-0.156172	-1.5731	-1.25655
ELOC	-2.52246	-0.983705	0.752755	-1.08925	-1.16586	-0.286996
EML3	-1.34123	1.3768	-0.4837	1.04977	0.182282	0.270784
EML4	-1.65744	0.208699	0.11686	0.129243	0.736305	0.116767
EML5	-0.304778	-0.797216	0.492678	0.283696	-0.888843	0.837158
FAM53C	-1.2257	1.51151	0.299578	2.22527	2.91406	3.61355
FBXL8	-0.103063	0.621892	-1.24222	-0.21877	-0.493956	0.0565942
FBXO32	-1.13014	2.00695	0.95739	0.0873875	1.34849	1.14458
FBXW10	-1.5309	-0.197452	-0.641314	2.30274	2.50085	3.29052
GEMIN5	-1.58071	0.464993	-0.787529	0.906333	1.81958	-0.436645
GNB1	-2.55093	0.445873	-0.2391	0.228837	0.0086713	0.0402208
GNB2	-2.32083	0.865707	-0.621517	0.472156	-0.0378918	-0.262993
GNB3	-0.0130451	0.387574	-1.24494	0.0409011	-3.01827	-2.14466
GNB4	-1.50297	-0.560777	0.58201	-1.02877	-2.60421	-1.39319
GNB5	-1.30385	0.108501	-0.404004	-0.370424	-1.41696	-2.5965
GTF3C1	-1.45454	1.21062	-1.68361	1.58193	2.38067	0.22193
HECTD2	-0.503138	0.584284	1.59016	1.3209	1.60868	1.85011
HECTD3	-1.35332	1.00086	-1.03873	-0.20073	-1.49544	-0.24293
HECW1	-0.549321	-0.134004	-0.415522	0.0208329	-0.132994	-2.06736
HECW2	-0.123988	-0.756679	0.236906	1.90211	2.51206	-0.172955
HERC1	-1.14372	1.36288	-1.05242	1.43154	2.7472	1.39307
HERC2	-1.14984	1.32512	-1.23501	1.93626	2.41163	-0.321468
HERC6	-1.24095	-0.736688	-0.823952	-0.443507	-1.62557	-3.40933
ING1	-1.39983	0.479248	0.933394	0.911485	1.02002	3.2653
ING5	-1.19312	1.21577	-0.987026	0.749887	-0.124678	1.48446
IRF2BP1	-1.26684	1.21144	0.745233	1.66564	0.859516	0.637968
ITCH	-1.37221	0.0486658	0.447879	1.45048	2.61134	2.69088
KATNB1	-1.43593	0.722792	-1.40733	0.0500793	-0.844243	-1.01721
KBTBD4	-1.63156	1.22479	-0.376435	-0.114091	0.669802	0.87785
KBTBD6	-1.48358	-0.917351	-0.0268339	0.312554	-2.86915	-1.71618
KBTBD7	-1.36807	-0.00435818	1.47532	0.305062	0.288478	-1.29812
KCTD17	-1.59758	-1.44712	1.19874	0.182443	-4.04747	-4.82289
KCTD21	-1.01314	0.591265	-0.612359	0.483718	0.51287	-3.2387
KCTD3	-2.001	-0.0571861	0.672806	0.243855	0.543314	-1.64714
KCTD5	-1.92149	0.693854	-1.17676	0.906189	-2.04277	1.22818
KCTD6	-1.73731	-1.78851	0.205582	1.14385	1.75544	-0.100821
KCTD9	-1.89078	-0.187213	0.694297	0.0466652	0.593154	-0.34734
KLHL10	-0.496813	-0.0923488	1.06147	0.548294	-0.444475	-1.22687
KLHL11	-1.86743	-0.679477	1.22875	0.695484	1.29671	1.26402
KLHL17	-0.743765	2.57327	-0.814883	0.565398	0.50383	0.627734
KLHL2	-1.96302	-1.05639	0.576605	0.278488	-0.243305	-3.64376
KLHL22	-1.18086	-0.0320851	-0.412322	0.771607	-1.32554	-2.63514
KLHL26	-0.334274	1.12862	-0.769434	1.57734	2.25792	1.5165
KLHL35	-0.605837	-0.0149802	-0.726638	1.13818	-0.964702	0.919934
KLHL5	-1.92854	0.300766	1.0408	0.930642	1.97883	-0.309103
KLHL7	-1.4128	-1.45098	0.486225	-0.0783203	-0.882133	-1.58734
LLGL2	-1.91325	0.84735	-0.767877	0.934183	-0.276556	-2.48671
MDM2	-1.80494	-0.703566	1.14712	0.856204	1.39385	1.24832
MED16	-1.64409	1.51571	-2.42173	0.814084	1.25141	-1.45058
MED8	-2.25666	0.145496	-0.792732	-0.487609	-0.378547	-1.29347
MIOS	-1.2697	0.854638	1.32961	0.55894	1.8973	1.77842
MLST8	-1.57933	0.572856	-0.996844	0.265545	-0.276919	-0.996887
MPND	-1.08583	0.34369	-1.43889	0.972689	0.246006	-3.20358
NAE1	-2.3069	-0.860444	0.380521	-0.797684	-1.57696	-3.12317
NEDD1	-1.37994	0.628127	0.964982	-0.18555	-0.743198	-2.41102
NEDD4	-1.77895	0.441157	0.905067	1.61898	3.23267	1.25856
NEDD4L	-0.893195	0.457624	-0.340598	3.19488	4.79785	3.60524
NEURL3	-0.433564	0.219975	-0.535983	3.24962	5.27041	7.96559
NOL10	-2.03538	-0.0179748	-0.878407	0.160983	1.12313	0.901759
NUP37	-2.02573	-2.26361	0.448079	-1.20717	-1.9372	-4.53896
NUP43	-1.79033	-0.398498	-0.0674502	-0.549737	-2.16332	-1.8744
NUP62	-1.71347	0.60176	-0.638808	0.535181	0.868076	2.28538
NWD1	0.233748	0.0274874	-0.0872772	-0.024968	-0.318048	1.07107
OTUD5	-2.03088	0.644393	-0.60027	0.571485	0.124834	1.37585
PAAF1	-1.13946	0.083175	-0.576606	-0.801604	-1.47385	-1.70015
PAM	-1.65424	-0.0720295	-1.45572	-0.695167	-1.05763	-2.34167
PELI2	-0.374571	-0.518664	-0.188905	2.64595	3.41989	1.37488
PELI3	-1.02115	-0.0884547	-0.656372	0.735849	-1.64777	-1.97054
PHF1	-1.30043	1.11705	1.0256	1.52302	1.24262	4.12726
PHF14	-1.42278	-0.226144	0.612772	0.187156	0.199614	-1.20871
PHRF1	2.1315	1.27651	-0.731934	1.39512	1.46406	0.0290483
PIAS3	-1.60963	0.533837	-1.3446	0.727932	0.370884	1.13961
PLRG1	-1.98053	0.359704	0.571725	0.0332577	0.475718	-0.830201
PPIL2	-1.42148	-0.0608801	-1.30461	0.0321733	-3.33583	-4.15528
PPP2R2A	-1.53594	0.332641	0.0934115	0.611102	1.64569	1.43547
PPP2R2B	-0.378201	-0.0859064	-0.174308	0.119407	-0.284339	-0.418478
PPP2R2C	-1.31014	0.690078	0.162604	0.817723	-0.0339959	-1.95442
PWP1	-2.41629	0.102018	0.125379	-0.980283	-0.376188	-3.2595
RAB40A	-0.798545	-0.680358	-0.552292	-0.386036	-1.10103	0.412394
RAE1	-1.96078	0.28392	-1.0669	0.0732492	1.18545	1.60831
RCBTB2	-1.23707	-0.888981	-0.546403	0.0768323	-0.953898	0.233395
RMND5A	-1.41709	0.79454	0.83831	0.711749	2.29049	2.15785
RNF111	-1.54076	-0.121563	1.00116	2.39243	4.07086	4.09374
RNF121	-2.00488	0.131774	0.462447	-0.132991	-1.26317	-0.289636
RNF122	-0.776573	2.8072	0.139371	0.79969	-1.26026	-0.619955
RNF125	-0.821799	-1.15108	-0.492055	0.45553	0.692416	-1.93894
RNF126	-1.29504	0.945008	-2.64839	1.37688	1.35723	1.28596
RNF130	-1.64467	0.015665	-0.434126	-0.572175	-3.12971	-1.9234
RNF145	-2.28917	0.205137	0.012241	1.31943	2.59972	-0.0666945
RNF146	-1.70563	0.559085	0.405575	0.642051	0.38962	0.0355007
RNF165	-0.371274	0.188399	-0.204416	0.226145	-0.744527	-0.37305
RNF166	-1.2491	0.496444	0.661094	0.955769	0.67701	-0.588543
RNF168	-1.36488	-0.189761	1.15221	0.194324	1.33914	0.0500595
RNF170	-1.46409	-0.120177	0.752414	-0.500553	-1.9617	-2.45577
RNF180	-0.481765	-0.621145	-1.09129	0.541041	-0.843263	-0.694443
RNF182	-0.0213402	0.692008	0.894272	0.0223341	-0.707709	1.55886
RNF185	-1.57653	0.669792	-0.635203	0.406377	0.468094	2.20655
RNF187	-2.35734	0.505894	0.00223691	0.0148224	-1.441	-1.79838
RNF208	-0.768338	2.4587	-1.28866	0.987817	-2.85685	-2.94352
RNF212	-0.014846	-0.0377095	-1.28878	-0.750482	-2.38917	-1.40424
RNF215	-0.912711	0.78766	0.361755	1.22191	1.28478	-2.40094
RNF24	-0.712903	1.20708	-0.341059	1.13323	1.82002	0.992888
RNF25	-1.84398	0.636289	0.534612	1.02681	-0.111346	0.302019
RNF26	-1.77004	0.10332	-2.04211	0.0938203	-0.842205	-0.475575
RNF34	-1.68073	-0.737476	-0.908526	-0.330381	-1.39937	-2.13534
RNF38	-1.59595	-0.823446	0.382901	1.63713	1.87224	1.13098
RNF39	0.132738	-0.568269	-0.171083	-0.128463	0.658275	2.40201
RNF43	-1.28009	0.978002	-1.25349	-0.105428	-0.0442556	-1.62313
SAE1	-2.58977	0.0310771	-0.374185	-0.967067	-1.89918	0.792104
SART1	-1.61412	0.657248	-1.41954	0.721148	1.43987	1.14818
SCAF11	-1.53905	0.113819	0.567504	0.434022	1.40187	1.04886
SEC31A	-1.81431	-0.0219429	-0.424982	-0.543415	-0.766864	-0.696173
SENP1	-1.25829	0.166798	0.844859	1.35641	2.9229	4.12629
SETMAR	-1.13236	-0.13832	-0.319994	-0.874763	-1.20586	0.0774059
SIAH2	-1.33464	0.0780298	-0.0647943	0.485259	0.873098	0.375133
SMU1	-1.8893	-0.226956	-0.828721	-0.0482548	0.263386	0.842756
SMURF1	-1.43469	1.35946	-0.656912	2.25534	3.60186	4.59473
SMURF2	-1.24388	0.680779	0.976213	1.33149	2.3888	2.91249
SOCS4	-1.38795	-0.120969	1.11925	0.60837	2.19628	1.90418
SOCS6	-1.97001	0.537858	1.12411	1.21662	1.29203	0.293237
SPOP	-1.61752	-0.0603156	-0.342295	0.971393	2.0379	1.57079
SPOPL	-0.929062	-0.122174	1.43864	0.434982	1.61517	1.2959
SRM	-2.88836	0.504579	-1.77749	-0.382979	-4.23313	-4.45416
SSR3	-2.63012	-0.223113	0.480621	-0.0217329	-1.36423	-3.26364
STRN	-1.34896	-0.306491	0.853694	0.696288	0.844542	-0.0133617
TAF3	-0.782603	0.732356	-1.53084	1.39309	2.0984	2.97219
THOC3	-0.820453	0.246397	-1.45178	-2.11165	-3.3064	-3.40013
TLE1	-1.44323	0.381436	-0.51998	0.567927	-3.2256	-1.31417
TLE2	-0.246952	-0.148207	-1.12659	1.10644	1.05863	-0.548682
TLE6	-0.988768	-0.678876	0.0542341	0.313715	-2.54333	-2.80063
TMEM129	-1.76333	0.956138	-0.11749	0.814431	-1.10476	-3.12929
TRIM39	-0.997183	0.622504	-0.24286	1.72401	1.36923	3.11705
TRIM62	-0.847925	-0.293481	-1.34605	-0.65906	-2.05217	-1.46098
TRIM65	-2.27147	0.666339	-0.042366	0.942007	-1.49388	-1.92054
TRIM66	-0.812096	-0.182103	-1.74175	-0.254639	-1.6636	-2.4351
TSG101	-2.27159	-0.450863	-0.314417	-0.123475	0.103476	0.862402
UBA1	-2.36298	0.605274	-1.55846	0.18453	0.545372	1.726
UBA2	1.03732	0.0990521	0.942826	0.998345	1.8669	2.1728
UBA3	-1.74797	-2.07528	0.606427	-0.473212	0.73672	-0.330791
UBA5	-1.36814	-0.215134	-0.00979463	-0.333246	0.02093	-2.18007
UBA6	-0.881882	-0.162447	1.12575	1.2351	2.87992	2.75455
UBA7	-0.117867	0.205923	-0.617544	-0.0726037	0.953562	-0.217434
UBE2A	-2.20087	-0.792617	-0.600593	-0.756441	-0.621039	0.849644
UBE2C	-1.7148	-1.52944	-3.26174	-1.86752	-2.33448	-0.923517
UBE2D1	-1.83724	0.393644	0.200857	-0.326601	-0.281709	-0.0598012
UBE2D2	-2.09441	-0.0151056	0.317468	0.019711	-0.695718	-0.440661
UBE2D3	-2.04804	-0.341999	0.363528	0.382051	0.727497	1.61563
UBE2E2	-1.33987	-1.38793	-0.964239	2.67e-06	0.21308	1.95016
UBE2E3	-1.76917	0.34635	-0.265208	-0.445956	-1.02377	-0.868737
UBE2G1	-2.09851	-0.610973	-0.215154	0.0971236	0.835387	-0.157949
UBE2G2	-1.74068	-0.539115	-0.906147	-0.321137	-3.33361	-0.515746
UBE2H	-2.11951	0.582358	-0.815713	0.269247	0.347424	0.49749
UBE2I	-1.88442	0.149773	-1.01803	-0.31742	-0.369701	1.05229
UBE2J1	-1.67023	-0.502799	0.266917	0.452376	0.411663	-0.117459
UBE2J2	-1.34483	0.46062	-0.766698	0.425683	1.63526	1.89875
UBE2Q2	-2.30295	-0.292553	0.852445	0.357458	0.224831	-2.03647
UBE2T	-2.90763	-0.238818	-0.288772	-2.02795	-3.73787	-2.60807
UBE2W	-1.27442	-1.19874	0.783214	0.762263	1.61486	1.69278
UBE2Z	-2.28463	0.888636	-0.0401305	0.448139	0.222252	-0.0589035
UBE3B	-1.23231	0.668816	-1.26665	0.687595	1.0505	1.18943
UBR1	-1.43729	0.428339	0.302078	1.5519	2.74427	2.02076
UCHL1	0.16054	-0.280171	-0.971647	-0.936418	-3.04017	-4.34052
UCHL3	-2.09522	-2.51086	-0.229539	-0.372234	-0.583075	-0.570217
UFC1	-2.48401	-0.335434	-0.623546	-1.06586	-0.277509	1.31803
UFSP1	-2.06257	0.396616	0.900717	0.595761	-3.27364	-0.46882
USP1	-1.66852	0.605944	0.457847	-0.665717	-0.757426	0.0974018
USP25	-1.49945	0.455725	0.6411	0.925058	2.13173	-0.544524
USP3	-1.793	-0.862916	-0.0925354	0.807768	1.54593	-1.00978
USP30	-0.817318	0.809728	-1.78004	0.0390639	-2.00154	-0.400877
USP31	-0.782338	0.860175	0.230261	1.39795	2.81269	1.93528
USP32	-1.54451	0.354847	-0.474932	1.96666	3.069	2.83659
USP40	-1.39823	0.40663	-0.968784	0.333783	-0.364503	-0.663928
USP42	-1.28784	1.01151	1.16768	3.00783	3.96515	2.86039
USP43	-0.774473	0.225764	-0.473095	2.04371	2.55955	0.0900836
USP45	-1.17899	-0.209442	0.378529	0.548989	0.424147	1.21287
USP46	-1.02521	-0.018871	0.41284	0.477608	-0.0216873	-0.266833
USP47	-1.53721	0.366325	0.142079	1.69967	3.54927	3.26754
USP49	-0.297646	0.287652	0.216375	1.55949	2.95248	3.69817
USP51	-0.794842	0.0391899	-0.456476	-1.20956	-0.862548	1.69717
UTP15	-1.45616	-0.858165	0.159244	1.19982	1.80475	0.584399
UTP4	-1.94021	-0.346983	-0.885589	-0.392701	0.72254	0.998542
VHL	-1.77624	0.00986401	0.149308	0.611814	-0.459111	0.457482
VPS41	-1.74975	-0.0731928	-0.395633	-0.145467	-0.0604546	-0.13234
WDFY2	-0.793858	0.963813	-0.0624614	0.465296	0.0958053	-0.833828
WDR1	-2.31984	0.585837	-0.821058	0.0633014	-1.05456	-1.37326
WDR11	1.40739	-0.342184	0.0565789	-0.0884751	0.0560953	0.440556
WDR12	-1.29612	-1.41699	-0.301204	-0.302756	0.363102	-0.990296
WDR13	-1.7494	0.18245	-0.937245	0.294978	-0.258359	-0.152954
WDR17	-0.525803	-0.558752	0.665579	-0.558333	-1.79167	-1.72107
WDR18	-1.88808	-0.126784	-0.487396	-0.57526	-3.98623	-3.11152
WDR20	-1.68051	-0.299119	0.374234	0.527875	0.866585	1.92435
WDR25	-1.54934	-0.307688	-2.07308	0.131166	-0.874223	-0.847365
WDR27	-0.788714	-0.759091	-0.314293	-0.135068	-1.77034	-1.73744
WDR3	-1.43508	0.00504664	0.0353602	-0.0692438	-2.13599	-2.50022
WDR31	-0.763372	0.182299	-1.30264	-0.347241	-1.80616	-1.95642
WDR36	-1.43157	0.130602	1.08739	0.833925	1.23366	-0.140193
WDR4	-1.8578	-0.951041	-1.9911	-0.854433	-2.17062	-4.18298
WDR44	-1.79753	-0.417275	0.530435	0.984322	1.49085	0.166119
WDR53	-1.90213	0.408237	0.393699	-0.85592	-2.59126	0.358363
WDR54	-1.94238	-0.256962	-1.86136	-0.81221	-4.23248	-5.0831
WDR55	-1.49516	0.270514	-1.00504	0.305314	0.181623	-1.70323
WDR5B	-1.75947	0.219741	0.335531	0.686559	-0.927759	-1.83306
WDR6	1.24998	0.916327	-0.667692	0.578373	-1.12886	-0.673834
WDR61	-2.14083	-0.741054	-0.352616	-0.725671	-2.35144	-2.1706
WDR70	-1.56129	0.33411	0.136156	0.277172	0.963135	-0.400474
WDR72	-1.29241	-0.166952	0.320523	0.575213	1.53601	2.30271
WDR76	-1.44998	0.501005	-0.834298	-1.15414	-3.7561	-2.45201
WDR81	-1.41627	1.03464	-1.18304	1.4285	1.20452	1.71093
WDR86	0.24225	-0.0501866	-0.281863	0.326065	0.948798	2.37537
WDR90	-0.608127	1.27419	-1.35997	1.35192	1.16814	1.32213
WDR92	-1.54479	-0.364565	-1.0036	-1.40148	-3.61178	-1.43701
WSB2	-2.04092	0.148048	-0.313232	0.629078	0.93326	0.102609
WWP1	-1.87153	-0.0319412	0.692338	0.516919	1.22617	-1.24085
WWP2	-1.39184	0.451186	-1.48582	0.859189	1.05839	0.371084
ZBTB11	-1.61368	0.339401	1.30899	1.60133	3.06033	2.95287
ZBTB22	-1.05348	-1.26232	-0.510555	1.44759	1.61972	1.26221
ZBTB3	-0.897566	0.805276	-0.504852	0.96906	2.20593	-0.224896
ZBTB34	-0.500436	-0.15074	1.15616	2.46618	3.41965	3.66459
ZBTB37	-0.0673245	-0.00478245	-0.107564	1.22641	0.349835	0.108016
ZBTB38	-1.2022	0.594415	0.740031	1.78905	2.56231	2.43283
ZBTB42	-0.991847	1.27073	0.994103	1.3645	0.466486	-2.4149
ZBTB44	-0.911405	0.198039	0.829692	0.331543	0.506034	-0.134559
ZBTB9	-1.41192	0.685051	-0.259782	0.589745	1.65664	2.9153
ZNF131	-1.23673	0.595139	0.968108	1.74734	3.2058	3.35152
ZNF230	-0.685327	1.92149	1.04732	0.597284	-0.601146	0.524504
ZNF474	-1.22903	0.0446724	-0.226024	0.935794	4.47251	5.4168
