# Supplementary material for: Elevated ubiquitination contributes to protective immunity against severe SARS‐CoV‐2 infection
Source: Clin Transl Med. 2022 Nov 29;12(12):e1103. doi: 10.1002/ctm2.1103 (PMC9708907; doi:10.1002/ctm2.1103)
Supplement: Supplementary file 8 — Supporting Information [file CTM2-12-0-s003.xlsx]

## Sheet: Sheet1
Characteristics	Level	Number of cases	Percentages
COVID-19	Yes	100	79.3651
	No	26	20.6349
Ubiquitin Cluster	Cluster1	47	37.3016
	Cluster2	53	42.0635
	no-COVID-19	26	20.64
Age	<60	52	41.2698
	>60	73	57.9365
	NA	1	0.793651
Sex	Female	51	40.4762
	Male	74	58.7302
	NA	1	0.793651
ICU	Yes	66	52.381
	No	60	47.619
Mechanical Ventilation	Yes	51	40.4762
	No	75	59.5238
ventilator_free_days	<=15	34	26.9841
	>15	92	73.0159
HFDP45	<=28	58	46.0317
	>28	68	53.9683
charlson score	<=2	55	43.6508
	>2	71	56.3492
APACHEII	<=20	35	27.7778
	>20	39	30.9524
	NA	52	41.2698
SOFA	<=8	42	33.3333
	>8	31	24.6032
	NA	53	42.07
Ferritin(ng/ml)	13-150	21	16.6667
	>150	89	70.6349
	NA	16	12.6984
Crp (mg/l)	<5	5	3.96825
	>=5	102	80.9524
	NA	19	15.0794
D_dimer (mg/l)	<0.5	8	6.34921
	>=0.5	92	73.0159
	NA	26	20.6349
Procalcitonin (ng/ml)	<=2	80	63.4921
	>2	22	17.4603
	NA	24	19.0476
Lactate (mmol/l)	0.5-1.7	68	53.9683
	>1.7	17	13.4921
	NA	41	32.5397
Fibrinogen(mg/dL)	<=400	27	21.4286
	>400	66	52.381
	NA	33	26.1905
NA: Not Applicable
